# Supplementary material for: Chemotherapy-related cognitive impairment and non-pharmacological interventions targeting the nervous system: a systematic review
Source: Front Psychiatry. 2026 Jun 2;17:1789794. doi: 10.3389/fpsyt.2026.1789794 (PMC13269268; doi:10.3389/fpsyt.2026.1789794)
Supplement: Supplementary file 1 [file DataSheet1.zip]

Archive with 3 entries (3 files):
- Supplementary Material-Table 1.DOCX
- Search Strategy.DOCX
- Supplementary Material-Table 2.DOCX
